# Supplementary material for: The Role of Zeolite Structure in Its β-cyclodextrin Modification and Tetracycline Adsorption from Aqueous Solution: Characteristics and Sorption Mechanism
Source: Materials (Basel). 2022 Sep 12;15(18):6317. doi: 10.3390/ma15186317 (PMC9500702; doi:10.3390/ma15186317)
Supplement: Supplementary file 1 [file materials-15-06317-s001.zip]

Archive with 1 entries (1 files):
- materials-1854084-supplementary.xlsx
