# Supplementary material for: The Role of Zeolite Structure in Its β-cyclodextrin Modification and Tetracycline Adsorption from Aqueous Solution: Characteristics and Sorption Mechanism
Source: Materials (Basel). 2022 Sep 12;15(18):6317. doi: 10.3390/ma15186317 (PMC9500702; doi:10.3390/ma15186317)
Supplement: Supplementary file 1 [file materials-15-06317-s001.zip › materials-1854084-supplementary.xlsx]

## Sheet: Arkusz1
C [mg/L]	A
25	0.761
20	0.6095
15	0.458
10	0.302
5	0.152
